# Supplementary material for: Assessment of implicit COVID-19 attitudes using affective priming for pro-vaccine and vaccine-hesitant individuals
Source: J Health Psychol. 2023 Jun 2;28(14):1331–44. doi: 10.1177/13591053231176261 (PMC10240302; doi:10.1177/13591053231176261)
Supplement: sj-xlsx-4-hpq-10.1177_13591053231176261 – Supplemental material for Assessment of implicit COVID-19 attitudes using affective priming for pro-vaccine and vaccine-hesitant individuals [file sj-xlsx-4-hpq-10.1177_13591053231176261.xlsx]

## Sheet: Sheet1
Affective Priming COVID Words ONLINE Study					CoPaQ Score			Reaction Times									Proportion Unpleasant			Proportion Correct
								Baseline			Prime-Target Pairs						Baseline			Prime-Target Pairs
Participant	Age	Sex	Handedness	Vax Status	Risk Perception	Necessary Precaution	Adherence to PH Measures	Baseline COVID	Baseline Pleasant	Baseline Unpleasant	COVID-COVID	COVID-Incongruent	Pleasant-Pleasant	Pleasant-Incongruent	Unpleasant-Unpleasant	Unpleasant-Incongruent	Baseline COVID	Baseline Pleasant	Baseline Unpleasant	COVID-COVID	COVID-Incongruent	Pleasant-Pleasant	Pleasant-Incongruent	Unpleasant-Unpleasant	Unpleasant-Incongruent
1	51	Female	Right-handed	Hesitant	0	1.61538	2	737	840.09	612.27	598.6	688.55	626	690.5	574.75	759.6	1	0	1	1	0.95	1	1	1	1
2	60	Male	Right-handed	Hesitant	2.11111	2.11538	2	945.12	817.9	615.55	812.4	969.925	931.47	959.79	658.74	1116.67	1	0.09	1	1	0.9	0.85	0.95	1	0.7
3	21	Female	Right-handed	Hesitant	2.66667	2.34615	3.5	1136.6	951.1	539	934.833	736.6	969.417	1058.92	935	1048.95	0.91	0.09	1	0.95	0.6	0.6	0.85	0.95	0.6
4	19	Female	Ambidextrous	Hesitant	1	2.53846	4	771.7	987.909	796.545	664.312	896.2	717.389	826.05	831.8	999.8	0.91	0	1	0.85	1	0.95	0.95	1	0.85
5	27	Female	Right-handed	Hesitant	0.444444	2.07692	3	835	740.818	708.909	664	640.65	654.158	724.472	730.2	723.25	0.82	0	1	0.8	1	1	0.95	1	0.85
6	24	Female	Left-handed	Hesitant	2.11111	2.46154	3	659.455	728.545	620.545	646.421	723.194	602.526	685.283	586.632	688.25	1	0	1	0.95	0.95	1	0.95	0.95	1
7	68	Female	Right-handed	Hesitant	1.44444	2.15385	4	1215.67	937	830.273	960.267	894.3	771.6	938.65	891.55	1148.36	0.818182	0	1	0.8	1	1	0.95	1	0.95
8	18	Female	Right-handed	Hesitant	0	1.53846	2.5	610	569.727	578.091	423.4	521.5	472	503.938	523.3	523.239	0.909091	0	1	1	1	1	0.9	1	0.95
9	19	Female	Right-handed	Hesitant	2.11111	1.88462	3	819	884.545	923	747.611	783.35	696.158	1082.56	609.6	930.083	0.909091	0	1	0.9	0.95	1	0.9	1	0.95
10	20	Female	Right-handed	Hesitant	1.66667	1.96154	4	1095.45	957.364	1148.64	1057.53	999.85	838.25	1130.75	1003.95	874.022	1	0	1	0.95	1	1	1	1	0.95
11	20	Female	Left-handed	Hesitant	0.888889	2.92308	4	915.4	795.8	714.364	646.333	673.7	652.737	753.629	716.789	749.056	0.909091	0.0909091	1	0.8	1	1	0.85	1	0.9
12	26	Female	Left-handed	Hesitant	1.77778	2.38462	3	768.333	806.7	767.636	753.5	775.717	658.579	819.181	658.842	782.688	0.818182	0.0909091	1	0.9	0.95	1	0.85	1	0.85
13	17	Female	Right-handed	Hesitant	0.888889	2.57692	3	535.9	630	823.82	641.529	560.913	461	639.326	528.474	617.979	0.909091	0.181818	1	0.85	0.8	1	0.85	1	0.7
14	18	Female	Right-handed	Hesitant	1.55556	1.38462	3	1427.78	1011.8	850.273	895.647	972.35	920.85	921.506	802.053	727.843	0.818182	0.0909091	1	0.9	1	1	0.95	1	0.6
15	19	Male	Right-handed	Hesitant	0	0.692308	2.5	1615.25	769.455	712.5	592.111	680.889	558.786	911.543	413.053	1006.15	0.727273	0	1	0.9	0.6	0.7	0.6	1	0.6
16	20	Male	Right-handed	Hesitant	0.333333	2.19231	3	739.636	933	739.7	879.1	970.133	964.824	785.894	921.895	920.144	1	0.0909091	0.909091	1	0.95	0.9	0.95	0.95	0.95
17	22	Female	Right-handed	Hesitant	0.111111	0.846154	0	981.818	680.727	861.364	806.053	1018.76	826.944	973.25	775.167	1183.7	1	0	1	1	0.95	0.95	1	0.95	1
18	18	Female	Right-handed	Hesitant	1.33333	2.88462	2.5	749.222	661.909	555	748.263	643.25	592.1	754.633	631.5	599.336	0.818182	0	1	0.95	1	1	0.95	0.95	0.85
19	20	Male	Right-handed	Hesitant	1.55556	1.30769	4	863	766.7	852.091	876.9	1071.35	918.8	1112.9	1006.3	1013.05	0.909091	0.0909091	1	1	1	1	1	1	1
20	24	Male	Right-handed	Hesitant	0.444444	1.46154	3.5	617.778	618.909	935.76	566.167	528.263	488.316	524.8	474.05	575.786	0.818182	0	0.909091	0.95	0.9	0.95	0.8	1	0.8
21	35	Male	Right-handed	Pro	0	1.54	3.5	665.09	1023.56	734.36	813.55	812.39	758.26	882.19	592.1	775.86	1	0.18	1	1	0.95	1	0.9	1	0.9
22	53	Female	Right-handed	Pro	2	2.42	2	776.09	778.91	726.11	799.75	795.39	723.6	764.71	726.94	742.65	1	0	0.82	1	0.85	1	0.95	0.95	1
23	24	Female	Right-handed	Pro	2	2.5	3	603.45	564.6	544.64	476.6	504.925	485.67	537.76	464.5	520.85	1	0.09	1	1	0.85	0.9	0.95	1	0.95
24	39	Female	Right-handed	Pro	3	2.80769	4	829.36	819.36	742.44	782.11	702.35	642.3	719.95	529.44	725.62	1	0	0.82	0.9	1	1	0.9	0.9	0.95
25	19	Male	Right-handed	Pro	2.11111	3.61538	4	717	874.9	708.5	832.32	797.025	855.76	970.2	642.5	808.38	0.91	0.09	0.91	0.95	0.7	0.85	1	1	0.7
26	28	Female	Right-handed	Pro	2	2.96154	3	933.909	944.545	728.545	783.842	796.35	688.55	1003.81	620	796.7	1	0	1	1	1	1	0.95	1	1
27	27	Female	Right-handed	Pro	0.888889	2.03846	3	715.909	731.5	615.455	638.5	617.757	657.895	827.25	636	885.278	1	0.09	1	1	0.95	1	1	1	0.9
28	18	Male	Right-handed	Pro	1.22222	2.73077	4	1246.2	743.182	794.364	593.533	708.067	733.35	774.46	638.45	726.146	0.91	0	1	0.75	0.95	1	0.9	1	0.95
29	19	Female	Right-handed	Pro	1.33333	2.53846	2.5	753.909	732.455	907	603.75	646.9	624.263	608.7	631.85	656.9	1	0	1	1	1	0.9	1	1	1
30	19	Male	Left-handed	Pro	0.333333	1.65385	2.5	1021.9	755.636	980.2	775.118	903.118	667.444	826.17	643	830.364	0.909091	0	0.909091	0.9	0.85	0.95	0.9	1	0.85
31	18	Male	Right-handed	Pro	3.22222	2.42308	3.5	1078.09	1026.27	1019.55	982.789	1001.7	968.1	1100.75	981.68	1011	1	0	1	1	1	1	1	1	1
32	19	Female	Right-handed	Pro	1.88889	3.38462	4	729.4	514.455	638.636	726.944	870.5	699.471	794.55	716.7	757.794	0.909091	0	1	0.95	1	0.85	1	1	0.95
33	18	Female	Right-handed	Pro	2	2.65385	2.5	757.182	864.5	1083.55	843.35	908.25	896.842	847.65	691.7	849.489	1	0.0909091	1	1	1	1	1	1	0.95
34	18	Female	Right-handed	Pro	1.33333	2.61538	4	810.545	746.667	672.2	716.737	661.05	666.684	855.19	607.37	807.275	1	0.181818	0.909091	0.95	0.85	0.95	0.95	0.95	0.9
35	18	Male	Right-handed	Pro	1.77778	3.19231	4	858.3	714.1	755.727	611.6	666.6	580.263	730.25	649	691.75	0.909091	0.0909091	1	0.8	1	1	0.95	1	0.8
36	20	Male	Left-handed	Pro	1.33333	2.84615	4	646.636	655.4	641.727	547.105	595.475	563.7	559.3	583.15	605.25	1	0.0909091	1	0.95	0.9	1	1	1	1
37	18	Female	Right-handed	Pro	0.888889	3.19231	3.5	1033.4	788.818	623.727	625.188	698.025	622.579	618.09	720.2	1099.11	0.909091	0	1	0.85	0.9	1	0.9	1	0.85
38	21	Female	Left-handed	Pro	1.66667	2.53846	3	705.364	562.091	635.364	636.15	573.583	558.263	662.75	551.2	560.144	1	0	1	1	0.95	0.95	1	1	0.95
39	19	Female	Left-handed	Pro	1.11111	2.15385	3	672.8	598.364	633.273	549.929	621.163	584.579	670.38	581.8	617	0.909091	0	1	0.7	0.9	1	0.9	1	0.9
40	19	Female	Right-handed	Pro	2.44444	1.25	1	761.909	786.273	751.556	548.684	709.163	584.05	903.81	555.7	789.25	1	0	0.818182	0.95	0.9	1	0.8	1	0.9
